# Supplementary material for: Dual Targeting of BRAF and mTOR Signaling in Melanoma Cells with Pyridinyl Imidazole Compounds
Source: Cancers (Basel). 2020 Jun 10;12(6):1516. doi: 10.3390/cancers12061516 (PMC7352453; doi:10.3390/cancers12061516)
Supplement: Supplementary file 1 [file cancers-12-01516-s001.zip]

Archive with 11 entries (10 files):
- Supplementary figure S1- additional WB.pdf
- __MACOSX/
- __MACOSX/._Supplementary figure S1- additional WB.pdf
- Supplementary figure S2-S6.pdf
- __MACOSX/._Supplementary figure S2-S6.pdf
- Supplementary figure S7- uncropped WB.pdf
- __MACOSX/._Supplementary figure S7- uncropped WB.pdf
- Supplementary Video 1.avi
- __MACOSX/._Supplementary Video 1.avi
- Supplemetary Video 2.avi
- __MACOSX/._Supplemetary Video 2.avi
